# Supplementary material for: Sustained Cytotoxic Response of Peripheral Blood Mononuclear Cells from Unvaccinated Individuals Admitted to the ICU Due to Critical COVID-19 Is Essential to Avoid a Fatal Outcome
Source: Int J Environ Res Public Health. 2023 Jan 20;20(3):1947. doi: 10.3390/ijerph20031947 (PMC9915056; doi:10.3390/ijerph20031947)
Supplement: Supplementary file 1 [file ijerph-20-01947-s001.zip]

Archive with 2 entries (2 files):
- ijerph-2081638-Supplemental Table S1.pdf
- ijerph-2081638-Supplemental Table S2.pdf
